# Supplementary material for: Investigating Whether a Combination of Electro-Encephalography and Gene Expression Profiling Can Predict the Risk of Chronic Pain: A Protocol for an Observational Prospective Cohort Study
Source: Brain Sci. 2024 Jun 26;14(7):641. doi: 10.3390/brainsci14070641 (PMC11274615; doi:10.3390/brainsci14070641)
Supplement: Supplementary file 1 [file brainsci-14-00641-s001.zip]

Archive with 1 entries (1 files):
- brainsci-3022867-supplementary.pdf
